# Supplementary material for: Host PTX3 Protein and Bacterial Capsule Coordinately Regulate the Inflammatory Response during Streptococcus suis Infection
Source: Vet Sci. 2023 Mar 22;10(3):239. doi: 10.3390/vetsci10030239 (PMC10059727; doi:10.3390/vetsci10030239)
Supplement: Supplementary file 1 [file vetsci-10-00239-s001.zip]

Archive with 1 entries (1 files):
- vetsci-2226933-supplementary.pdf
